# Supplementary material for: Development of the Biological Variation In Experimental Design And Analysis (BioVEDA) assessment
Source: PLoS One. 2020 Jul 20;15(7):e0236098. doi: 10.1371/journal.pone.0236098 (PMC7371189; doi:10.1371/journal.pone.0236098)
Supplement: S3 File — (XLSX) [file pone.0236098.s003.xlsx]

## Sheet: Dataset
Study_ID	Q1	Q2	Q3	Q4	Q5	Q6	Q7	Q8	Q9	Q10	Q11	Q12	Q13	Q14	Q15	Q16	Role
BV001	0	0	1	1	0	1	0	0	0	0	0	1	0	0	0	0	FirstSemStudent
BV002	0	1	1	0	1	1	1	1	1	0	1	1	0	1	1	1	FirstSemStudent
BV003	1	1	0	0	1	1	0	0	0	1	0	0	0	0	0	0	FirstSemStudent
BV004	0	0	0	0	1	0	1	0	0	1	1	0	0	1	0	0	FirstSemStudent
BV005	1	1	0	1	1	1	1	0	1	1	1	0	0	0	0	0	FirstSemStudent
BV006	0	0	0	1	1	1	0	0	0	0	0	0	0	1	0	0	FirstSemStudent
BV007	0	1	1	0	1	0	0	0	0	0	0	0	1	1	1	0	FirstSemStudent
BV008	1	1	0	1	1	1	0	0	0	1	0	1	0	1	1	0	FirstSemStudent
BV009	0	1	1	1	1	1	1	1	0	1	1	0	0	0	0	0	FirstSemStudent
BV010	1	1	0	1	1	0	0	0	0	1	0	0	0	1	0	0	FirstSemStudent
BV011	0	1	1	0	1	1	0	0	0	0	0	0	0	1	0	0	FirstSemStudent
BV012	1	1	1	0	1	1	1	0	1	0	0	1	1	0	1	0	FirstSemStudent
BV013	0	0	1	0	0	1	1	0	0	0	0	0	0	0	1	0	FirstSemStudent
BV014	1	1	0	1	1	0	1	0	0	0	0	0	0	1	0	0	FirstSemStudent
BV015	1	0	0	0	0	0	0	1	0	0	0	1	1	0	1	0	FirstSemStudent
BV016	1	0	0	1	1	0	1	1	0	1	0	0	0	1	0	0	FirstSemStudent
BV017	0	1	0	0	1	1	0	1	0	1	1	0	1	0	0	0	FirstSemStudent
BV018	0	0	0	1	1	0	1	1	0	0	0	0	0	0	1	0	FirstSemStudent
BV019	0	0	1	1	1	1	1	1	0	0	0	1	0	1	1	0	FirstSemStudent
BV020	1	1	0	0	0	0	0	0	0	0	0	0	0	0	0	0	FirstSemStudent
BV021	0	1	1	1	0	1	1	1	0	1	1	1	1	1	1	0	FirstSemStudent
BV022	1	0	1	1	0	1	0	1	0	1	1	1	0	1	0	0	FirstSemStudent
BV023	0	0	0	0	1	1	1	1	0	1	0	0	0	1	0	0	FirstSemStudent
BV024	1	1	1	1	1	1	1	1	1	1	1	0	0	1	0	0	FirstSemStudent
BV025	1	1	0	1	1	1	1	0	0	1	0	0	0	1	1	1	FirstSemStudent
BV026	0	1	1	1	1	1	1	1	0	1	0	1	0	1	1	1	FirstSemStudent
BV027	1	1	1	1	1	1	1	0	1	0	1	1	1	0	1	0	FirstSemStudent
BV028	0	0	1	1	1	1	1	0	0	1	0	0	1	1	1	1	FirstSemStudent
BV029	0	1	1	1	1	1	1	1	0	0	1	0	0	1	1	0	FirstSemStudent
BV030	1	1	1	1	0	1	0	0	0	0	0	0	0	1	1	1	FirstSemStudent
BV031	0	0	1	1	0	1	1	1	0	0	1	0	0	1	1	0	FirstSemStudent
BV032	0	0	0	0	1	1	1	0	0	1	1	0	0	0	0	1	FirstSemStudent
BV033	0	0	1	1	1	1	0	0	1	1	0	0	0	0	1	0	FirstSemStudent
BV034	0	0	0	0	1	1	0	1	1	0	0	0	0	0	1	1	FirstSemStudent
BV035	0	1	1	1	0	1	1	0	1	0	0	1	0	0	1	0	FirstSemStudent
BV036	0	0	1	1	1	0	0	0	0	0	0	0	1	0	0	0	FirstSemStudent
BV037	0	1	1	1	1	1	1	1	0	0	0	1	0	0	1	1	FirstSemStudent
BV038	0	1	1	1	1	1	1	0	0	0	0	0	0	0	0	0	FirstSemStudent
BV039	1	1	1	1	1	1	1	0	0	1	0	0	0	1	1	0	FirstSemStudent
BV040	0	0	1	1	1	1	1	1	1	0	0	0	0	0	1	0	FirstSemStudent
BV041	0	0	1	1	0	1	1	1	0	0	0	0	1	0	0	0	FirstSemStudent
BV042	0	1	1	1	1	1	1	1	0	0	0	0	0	1	1	0	FirstSemStudent
BV043	1	0	0	1	1	0	0	0	0	0	0	1	0	1	0	1	FirstSemStudent
BV044	1	1	1	1	1	1	0	0	0	0	0	0	0	0	1	0	FirstSemStudent
BV045	0	0	1	1	1	1	1	1	1	0	1	0	0	1	0	0	FirstSemStudent
BV046	0	0	0	1	1	1	1	1	0	0	0	0	1	0	1	0	FirstSemStudent
BV047	0	0	1	0	1	1	1	0	0	1	1	0	1	1	0	0	FirstSemStudent
BV048	0	0	1	0	1	0	0	0	1	1	0	0	1	1	0	1	FirstSemStudent
BV049	1	1	1	0	1	1	0	1	0	0	1	1	1	1	0	0	FirstSemStudent
BV050	1	1	1	1	1	1	0	1	1	1	0	0	1	1	1	0	FirstSemStudent
BV051	1	1	1	1	1	1	1	1	0	0	0	0	0	0	1	0	FirstSemStudent
BV052	0	1	1	1	1	1	1	0	0	1	0	0	0	0	0	0	FirstSemStudent
BV053	1	1	0	0	1	1	0	0	0	0	0	0	0	0	0	1	FirstSemStudent
BV054	0	1	1	1	1	1	1	0	1	1	0	0	0	0	1	0	FirstSemStudent
BV055	0	0	1	1	1	0	1	1	0	0	0	0	1	1	0	1	FirstSemStudent
BV056	1	0	1	1	1	1	1	1	1	0	0	0	1	1	0	0	FirstSemStudent
BV057	0	0	1	1	1	1	0	0	1	0	1	0	0	1	0	0	FirstSemStudent
BV058	1	0	1	0	1	1	1	1	0	0	0	0	1	1	1	1	FirstSemStudent
BV059	1	0	0	1	1	1	0	1	0	0	1	0	0	0	1	1	FirstSemStudent
BV060	1	1	1	0	1	1	1	0	0	1	1	0	1	1	0	1	FirstSemStudent
BV061	1	0	1	1	1	1	0	1	1	0	0	0	0	0	0	0	FirstSemStudent
BV062	0	1	0	1	1	0	1	0	0	0	1	0	0	1	0	0	FirstSemStudent
BV063	1	0	0	1	1	1	0	0	0	0	0	1	0	1	0	0	FirstSemStudent
BV064	0	0	1	1	1	0	1	0	0	0	1	1	1	1	0	0	FirstSemStudent
BV065	1	0	1	1	1	1	0	0	1	0	1	0	0	0	1	0	FirstSemStudent
BV066	0	0	1	0	1	1	1	0	0	1	0	0	0	1	0	1	FirstSemStudent
BV067	0	1	1	1	1	0	1	0	1	0	0	0	0	0	1	0	FirstSemStudent
BV068	1	1	1	0	1	1	1	0	0	0	0	0	1	0	0	0	FirstSemStudent
BV069	1	0	1	1	0	1	1	0	0	0	0	0	0	1	1	0	FirstSemStudent
BV070	1	1	1	1	1	1	1	1	0	1	1	1	1	1	0	0	FirstSemStudent
BV071	1	1	1	1	1	1	1	0	1	1	0	1	0	1	1	0	FirstSemStudent
BV072	1	1	1	1	1	1	0	1	0	0	1	0	1	1	0	0	FirstSemStudent
BV073	0	1	1	1	1	0	1	1	0	1	1	0	1	0	0	0	FirstSemStudent
BV074	1	1	1	1	1	1	1	1	1	1	1	0	1	1	1	0	FirstSemStudent
BV075	0	1	1	0	0	1	1	0	0	0	1	1	0	1	0	0	FirstSemStudent
BV076	1	0	0	0	1	1	1	1	0	0	0	1	1	0	0	0	FirstSemStudent
BV077	0	0	0	1	0	1	1	1	0	0	0	1	0	1	1	0	FirstSemStudent
BV078	1	1	0	1	0	0	1	0	0	1	0	1	1	1	0	0	FirstSemStudent
BV079	1	0	1	1	1	1	1	0	1	0	1	0	0	0	1	0	FirstSemStudent
BV080	0	0	1	1	1	1	1	0	0	0	0	0	1	0	1	1	FirstSemStudent
BV081	0	1	1	1	1	1	1	1	0	1	1	0	0	1	0	0	FirstSemStudent
BV082	0	0	1	0	1	1	1	0	1	1	0	1	1	1	0	1	FirstSemStudent
BV083	0	0	0	1	0	1	1	0	0	1	1	1	0	0	0	0	FirstSemStudent
BV084	1	1	1	0	0	1	1	1	1	0	0	0	0	1	0	0	FirstSemStudent
BV085	1	1	1	1	1	1	1	0	0	0	0	0	0	1	1	1	FirstSemStudent
BV086	0	1	0	1	1	1	1	0	0	1	0	1	0	0	1	0	FirstSemStudent
BV087	1	0	1	1	0	0	1	0	0	0	1	0	0	1	0	1	FirstSemStudent
BV088	1	1	1	1	1	1	0	1	0	0	1	1	0	1	0	0	FirstSemStudent
BV089	0	1	1	1	1	1	1	0	1	1	1	0	1	1	1	0	FirstSemStudent
BV090	1	1	1	1	0	1	1	0	0	0	1	1	0	0	1	0	FirstSemStudent
BV091	1	1	1	1	1	1	1	1	1	1	1	1	1	1	1	0	FirstSemStudent
BV092	1	1	1	1	1	1	1	1	0	1	0	0	0	0	0	0	FirstSemStudent
BV093	0	0	1	1	1	1	1	0	1	1	0	1	0	0	1	1	FirstSemStudent
BV094	1	1	0	1	1	1	0	1	0	1	0	0	0	0	1	0	FirstSemStudent
BV095	0	1	1	0	1	0	0	1	0	1	1	0	0	1	0	0	FirstSemStudent
BV096	0	1	1	0	1	1	1	1	1	0	1	1	1	1	1	0	FirstSemStudent
BV097	1	0	1	0	1	1	1	1	0	0	1	0	1	1	0	0	FirstSemStudent
BV098	1	1	0	0	0	1	0	0	0	1	0	0	1	0	0	0	FirstSemStudent
BV099	1	0	1	1	1	0	0	0	0	1	0	0	0	0	1	1	FirstSemStudent
BV100	1	1	1	1	1	1	0	0	1	1	0	1	0	0	0	0	FirstSemStudent
BV101	1	1	0	0	1	1	0	0	0	0	0	0	0	1	1	1	FirstSemStudent
BV102	0	1	1	1	1	1	0	0	0	0	1	0	0	1	1	0	FirstSemStudent
BV103	0	0	1	0	1	1	1	1	0	0	0	0	0	1	0	0	FirstSemStudent
BV104	0	1	1	1	1	1	1	1	1	1	1	1	0	1	0	0	FirstSemStudent
BV105	0	1	1	1	1	1	1	0	0	1	1	0	0	1	1	1	FirstSemStudent
BV106	1	1	1	0	1	1	1	0	0	0	0	0	0	1	1	0	FirstSemStudent
BV107	1	1	1	1	1	1	1	0	0	1	0	0	0	0	0	0	FirstSemStudent
BV108	0	1	1	1	1	1	1	0	0	0	0	1	0	0	0	0	FirstSemStudent
BV109	1	1	1	1	1	1	1	0	0	0	0	1	0	1	0	1	FirstSemStudent
BV110	0	0	1	1	1	1	1	0	0	0	0	0	0	0	0	0	FirstSemStudent
BV111	1	0	0	1	1	1	0	0	0	0	1	0	1	0	0	0	FirstSemStudent
BV112	0	0	1	1	1	1	1	0	0	1	1	1	1	1	1	0	FirstSemStudent
BV113	0	1	1	1	1	1	0	0	0	1	0	0	0	1	1	0	FirstSemStudent
BV114	0	0	1	1	1	1	1	0	0	1	1	1	0	1	1	0	FirstSemStudent
BV115	1	1	1	0	1	1	1	0	1	0	0	1	1	0	0	0	FirstSemStudent
BV116	1	0	0	1	1	1	1	0	0	0	0	0	1	0	0	0	FirstSemStudent
BV117	1	0	1	0	1	1	1	0	0	0	0	1	0	1	1	1	FirstSemStudent
BV118	0	1	0	1	1	1	1	1	0	0	1	0	0	1	1	1	FirstSemStudent
BV119	0	1	1	0	0	1	0	1	0	0	0	1	0	0	0	1	FirstSemStudent
BV120	0	0	1	0	1	1	0	0	1	0	0	0	0	1	0	1	FirstSemStudent
BV121	0	0	1	1	1	1	1	1	0	0	0	1	0	0	0	1	FirstSemStudent
BV122	0	1	0	0	1	1	1	0	0	1	0	0	0	1	0	1	FirstSemStudent
BV123	1	0	0	1	0	0	1	0	0	1	0	0	0	0	1	0	FirstSemStudent
BV124	0	1	0	0	1	1	0	0	1	1	0	1	1	1	0	1	FirstSemStudent
BV125	1	0	0	1	1	0	0	0	0	1	0	0	0	0	0	0	FirstSemStudent
BV126	0	1	1	1	1	1	1	0	0	0	0	0	0	1	0	0	FirstSemStudent
BV127	1	1	1	0	1	1	1	1	0	1	1	1	0	0	1	0	FirstSemStudent
BV128	0	1	1	1	1	1	1	0	0	0	1	0	1	1	0	0	FirstSemStudent
BV129	1	0	1	1	1	1	1	1	0	0	1	0	0	1	1	0	FirstSemStudent
BV130	1	1	1	1	1	1	1	1	1	1	0	0	0	0	1	1	FirstSemStudent
BV131	0	0	0	0	1	1	1	0	0	1	1	0	0	0	1	0	FirstSemStudent
BV132	0	0	1	1	1	0	0	0	0	0	1	0	0	0	1	1	FirstSemStudent
BV133	0	1	0	1	1	1	1	0	0	1	0	1	0	0	1	0	FirstSemStudent
BV134	0	0	0	0	1	1	0	1	0	1	1	0	0	0	1	0	FirstSemStudent
BV135	0	0	0	1	1	0	1	1	0	0	0	0	0	0	1	0	FirstSemStudent
BV136	0	0	1	1	0	1	1	0	0	0	0	1	1	1	1	0	FirstSemStudent
BV137	0	1	1	1	0	1	1	0	0	0	0	0	0	1	1	0	FirstSemStudent
BV138	1	1	1	1	1	0	0	0	0	0	1	0	0	1	1	0	FirstSemStudent
BV139	0	1	1	1	1	1	0	1	1	1	0	0	0	1	0	0	FirstSemStudent
BV140	0	1	0	1	1	1	1	0	0	1	0	0	0	0	0	0	FirstSemStudent
BV141	1	0	1	1	0	1	0	1	1	0	0	1	0	0	0	0	FirstSemStudent
BV142	1	1	1	0	1	1	1	1	1	1	0	1	0	1	0	0	FirstSemStudent
BV143	1	1	1	1	1	1	1	1	0	0	1	1	0	1	0	1	FirstSemStudent
BV144	1	1	1	1	1	1	1	1	0	1	0	1	0	1	1	1	FirstSemStudent
BV145	0	1	1	0	1	1	1	1	1	1	0	0	0	1	1	0	FirstSemStudent
BV146	1	1	1	1	1	1	1	1	0	1	1	0	0	1	0	0	FirstSemStudent
BV147	0	0	1	1	1	1	0	1	1	1	0	1	1	1	0	0	FirstSemStudent
BV148	0	0	1	1	0	0	0	0	0	1	0	0	0	1	0	0	FirstSemStudent
BV149	0	0	1	1	0	1	1	1	0	1	0	0	0	0	0	0	FirstSemStudent
BV150	0	0	0	1	1	1	1	0	0	0	0	1	0	0	1	1	FirstSemStudent
BV151	1	1	1	0	1	1	1	1	1	1	0	1	0	1	0	0	FirstSemStudent
BV152	0	1	1	0	1	1	1	0	1	0	1	0	1	1	1	0	FirstSemStudent
BV153	0	0	0	0	1	1	1	1	1	0	0	1	0	1	0	0	FirstSemStudent
BV154	0	0	0	1	1	1	1	0	1	1	0	0	0	0	0	1	FirstSemStudent
BV155	0	1	1	0	1	0	1	1	0	1	1	0	0	1	0	0	FirstSemStudent
BV156	0	1	1	0	1	1	1	0	1	1	0	0	0	1	1	1	FirstSemStudent
BV157	1	1	1	0	1	1	1	0	0	0	1	0	0	1	1	0	FirstSemStudent
BV158	1	0	1	1	1	1	1	0	0	0	0	0	1	0	0	0	FirstSemStudent
BV159	0	1	0	1	1	1	0	0	1	0	0	0	0	1	0	0	FirstSemStudent
BV160	0	0	1	1	0	1	1	1	1	0	1	0	0	1	0	1	FirstSemStudent
BV161	0	1	1	1	1	0	1	0	1	0	1	0	0	1	0	0	FirstSemStudent
BV162	0	0	1	1	1	1	1	1	1	1	0	0	0	0	1	1	FirstSemStudent
BV163	0	0	1	1	1	0	0	1	1	1	0	1	0	1	1	1	FirstSemStudent
BV164	0	0	1	0	1	1	0	1	0	0	0	0	0	0	0	0	FirstSemStudent
BV165	1	0	1	1	1	1	1	0	1	0	1	0	1	1	1	1	FirstSemStudent
BV166	0	1	1	1	1	1	0	1	1	1	0	1	1	1	0	1	FirstSemStudent
BV167	0	0	1	0	0	0	0	0	1	0	0	0	0	0	0	1	FirstSemStudent
BV168	0	0	0	1	1	1	0	0	0	0	0	1	1	0	1	0	FirstSemStudent
BV169	0	1	1	1	0	1	1	1	0	1	0	0	0	1	1	0	FirstSemStudent
BV170	0	0	1	0	0	0	1	0	0	0	0	0	1	0	0	1	FirstSemStudent
BV171	0	1	0	1	0	1	1	1	0	0	1	0	0	1	1	0	FirstSemStudent
BV172	1	1	1	1	1	1	1	1	1	1	0	1	0	1	1	0	FirstSemStudent
BV173	1	1	0	1	1	0	1	0	0	0	0	0	0	0	0	0	FirstSemStudent
BV174	1	1	0	1	1	1	1	0	1	1	0	1	0	1	1	0	FirstSemStudent
BV175	1	1	1	1	0	1	0	0	0	0	0	1	0	1	0	0	FirstSemStudent
BV176	0	1	1	1	1	0	0	0	1	1	0	0	1	0	0	0	FirstSemStudent
BV177	1	0	0	1	1	0	1	0	0	0	0	0	1	0	0	0	FirstSemStudent
BV178	0	0	1	0	0	1	1	1	0	0	1	1	0	0	0	0	FirstSemStudent
BV179	1	1	1	1	1	1	1	1	1	0	1	0	1	1	0	1	FirstSemStudent
BV180	1	0	1	1	0	1	1	1	0	0	0	0	1	1	0	0	FirstSemStudent
BV181	1	1	1	1	1	1	1	1	0	1	0	1	0	0	1	0	FirstSemStudent
BV182	0	1	1	1	1	1	1	0	0	0	1	0	0	0	1	1	FirstSemStudent
BV183	1	0	0	1	0	1	1	0	1	1	1	1	0	1	1	1	FirstSemStudent
BV184	1	1	0	0	1	1	1	0	0	0	0	1	0	0	1	0	FirstSemStudent
BV185	0	0	0	1	1	1	1	0	0	0	0	0	0	0	0	0	FirstSemStudent
BV186	0	0	0	1	1	1	1	0	1	1	1	1	1	0	0	0	FirstSemStudent
BV187	0	0	0	0	1	1	1	0	0	1	1	0	0	0	0	0	FirstSemStudent
BV188	1	1	1	0	1	1	1	0	0	0	1	1	0	1	1	1	FirstSemStudent
BV189	0	1	1	0	1	0	0	0	1	0	1	0	0	1	1	0	FirstSemStudent
BV190	0	0	1	1	0	1	1	0	0	0	0	0	0	0	1	1	FirstSemStudent
BV191	1	0	1	1	1	1	1	0	0	0	0	1	1	1	0	0	FirstSemStudent
BV192	0	0	1	0	0	1	0	0	1	0	0	1	1	0	0	0	FirstSemStudent
BV193	0	1	1	1	0	1	1	1	0	1	0	0	0	1	0	1	FirstSemStudent
BV194	0	1	1	1	1	1	0	1	0	0	1	1	1	1	0	0	FirstSemStudent
BV195	1	0	1	1	1	1	0	0	1	1	0	0	1	0	1	0	FirstSemStudent
BV196	0	0	1	1	1	1	1	0	0	1	0	0	0	0	1	0	FirstSemStudent
BV197	0	1	1	0	1	1	1	0	0	0	1	0	0	1	0	0	FirstSemStudent
BV198	1	1	1	0	1	1	1	0	0	0	1	0	0	1	1	1	FirstSemStudent
BV199	0	1	0	1	1	0	0	0	0	0	0	0	0	0	0	0	FirstSemStudent
BV200	1	1	1	0	1	1	1	0	0	1	1	0	1	1	0	1	FirstSemStudent
BV201	0	1	0	0	0	1	0	0	0	1	0	0	0	1	0	0	FirstSemStudent
BV202	0	1	0	1	1	0	0	0	0	0	0	0	0	0	0	0	FirstSemStudent
BV203	0	0	1	0	0	1	1	1	1	1	0	0	0	0	0	0	FirstSemStudent
BV204	0	0	1	0	1	1	1	0	0	1	0	0	1	1	0	0	FirstSemStudent
BV205	1	0	1	1	1	1	1	0	0	0	0	1	0	0	1	0	FirstSemStudent
BV206	0	0	0	0	0	1	1	1	1	1	1	0	1	1	0	1	FirstSemStudent
BV207	0	0	0	0	1	1	0	0	0	0	1	0	0	0	0	1	FirstSemStudent
BV208	0	0	0	1	1	1	1	1	0	0	1	0	0	1	0	0	FirstSemStudent
BV209	1	1	1	1	0	1	0	1	0	0	0	1	0	0	0	1	FirstSemStudent
BV210	0	0	1	0	1	1	1	0	0	0	0	0	0	1	1	0	FirstSemStudent
BV211	0	0	0	1	0	1	0	0	0	0	0	0	0	0	1	1	FirstSemStudent
BV212	0	1	1	1	1	1	1	1	0	0	0	1	1	1	0	0	FirstSemStudent
BV213	0	1	1	1	1	1	1	0	0	0	0	0	0	1	1	0	FirstSemStudent
BV214	0	0	1	1	0	1	1	1	0	0	0	0	0	1	0	1	FirstSemStudent
BV215	0	0	1	1	1	1	1	1	0	1	1	0	1	1	1	0	FirstSemStudent
BV216	0	0	0	1	0	0	0	0	0	0	0	1	0	1	0	0	FirstSemStudent
BV217	1	1	1	1	1	1	1	1	0	0	1	0	0	0	0	1	FirstSemStudent
BV218	1	1	0	0	1	1	1	1	0	1	0	0	1	0	0	1	FirstSemStudent
BV219	0	1	1	1	1	1	0	0	0	0	0	0	0	0	1	1	FirstSemStudent
BV220	1	1	1	1	1	1	0	0	0	1	1	1	0	1	1	0	FirstSemStudent
BV221	0	0	1	1	1	0	1	0	0	0	1	1	0	0	1	0	FirstSemStudent
BV222	1	1	1	1	1	1	1	0	0	1	0	0	0	1	0	0	FirstSemStudent
BV223	0	0	1	1	0	1	1	0	0	0	0	0	0	1	1	0	FirstSemStudent
BV224	0	1	1	0	1	1	1	1	0	0	0	1	1	1	1	0	FirstSemStudent
BV225	1	0	0	0	1	0	1	0	0	0	0	0	1	0	1	1	FirstSemStudent
BV226	1	0	0	0	0	0	0	0	0	0	0	0	0	1	0	0	FirstSemStudent
BV227	0	0	1	0	1	1	1	1	0	0	1	0	0	1	1	0	FirstSemStudent
BV228	1	1	1	1	1	1	1	0	0	0	0	1	1	0	1	0	FirstSemStudent
BV229	1	1	1	1	1	1	0	1	0	0	1	0	0	1	1	0	FirstSemStudent
BV230	0	0	1	1	1	1	0	0	0	0	1	0	1	1	1	0	FirstSemStudent
BV231	0	1	1	0	1	1	1	0	1	0	0	1	0	1	1	0	FirstSemStudent
BV232	0	0	1	1	1	1	1	0	0	1	1	1	0	0	1	1	FirstSemStudent
BV233	1	1	1	1	1	1	1	1	1	0	1	0	1	1	1	1	FirstSemStudent
BV234	0	1	1	1	1	1	1	1	0	0	0	0	0	1	0	0	FirstSemStudent
BV235	0	1	0	1	1	1	1	1	0	0	0	0	0	0	0	0	FirstSemStudent
BV236	0	1	1	1	1	1	1	0	0	1	0	0	0	1	1	0	FirstSemStudent
BV237	1	1	1	0	1	1	1	1	0	1	0	0	0	1	0	0	FirstSemStudent
BV238	1	0	0	1	1	1	1	0	0	0	1	0	0	1	1	0	FirstSemStudent
BV239	1	1	1	0	0	1	1	0	0	0	0	0	1	0	1	0	FirstSemStudent
BV240	1	0	1	0	1	1	1	1	1	1	0	1	0	1	1	0	FirstSemStudent
BV241	1	1	1	0	1	1	1	0	1	1	0	0	0	1	0	0	FirstSemStudent
BV242	1	1	1	1	1	1	1	0	1	1	1	0	0	1	1	0	FirstSemStudent
BV243	1	1	1	0	1	1	0	1	0	0	0	1	1	0	1	0	FirstSemStudent
BV244	1	1	1	0	1	1	1	0	0	0	0	0	0	1	0	0	FirstSemStudent
BV245	1	1	1	1	1	1	1	0	0	0	0	1	1	1	1	0	FirstSemStudent
BV246	1	1	0	1	0	1	1	0	0	1	1	0	1	1	1	0	FirstSemStudent
BV247	1	1	1	1	1	1	0	1	0	1	0	0	1	1	1	0	FirstSemStudent
BV248	1	1	1	1	1	1	1	1	1	0	1	0	1	1	1	0	FirstSemStudent
BV249	1	1	1	1	1	1	1	0	0	1	0	0	0	1	0	0	FirstSemStudent
BV250	1	1	1	0	1	0	1	1	0	1	1	0	0	1	0	0	FirstSemStudent
BV251	0	1	1	1	1	0	1	0	0	1	0	0	0	0	0	0	FirstSemStudent
BV252	1	1	1	1	1	1	1	1	0	1	0	0	1	1	1	1	FirstSemStudent
BV253	0	0	1	0	0	0	0	1	0	0	0	0	0	1	0	0	FirstSemStudent
BV254	0	1	0	1	1	0	0	0	0	1	1	1	0	1	1	0	FirstSemStudent
BV255	1	1	0	1	1	0	0	0	0	1	0	1	0	1	1	1	FirstSemStudent
BV256	0	1	1	0	1	1	1	0	0	1	0	0	0	1	0	0	FirstSemStudent
BV257	0	1	0	0	1	0	1	0	0	1	0	0	0	1	1	0	FirstSemStudent
BV258	1	0	1	0	1	1	1	1	0	0	0	1	1	1	0	0	FirstSemStudent
BV259	1	0	1	1	1	1	1	0	0	0	0	0	0	1	1	0	FirstSemStudent
BV260	1	0	0	1	0	0	1	0	1	0	0	0	1	0	1	0	FirstSemStudent
BV261	1	0	1	1	1	1	1	0	1	1	0	0	0	1	1	0	FirstSemStudent
BV262	1	0	0	1	0	0	0	1	0	0	0	1	0	0	0	0	FirstSemStudent
BV263	0	1	1	1	1	1	1	0	1	0	1	1	1	0	1	1	FirstSemStudent
BV264	0	0	1	1	1	0	0	1	0	0	0	0	1	0	0	0	FirstSemStudent
BV265	1	0	1	1	1	1	1	1	0	1	1	1	1	1	1	0	FirstSemStudent
BV266	1	1	1	1	0	1	1	1	0	1	0	0	1	1	1	0	FirstSemStudent
BV267	0	1	1	1	0	1	1	0	1	0	0	0	0	1	0	0	FirstSemStudent
BV268	0	0	1	0	0	1	1	0	1	0	0	1	1	1	1	1	FirstSemStudent
BV269	1	1	1	1	1	1	1	1	1	1	1	0	1	1	1	0	FirstSemStudent
BV270	1	1	0	0	0	1	1	1	0	0	0	0	0	1	0	0	FirstSemStudent
BV271	0	1	1	1	1	1	1	1	0	1	0	1	1	1	0	0	FirstSemStudent
BV272	1	0	1	0	1	1	1	1	0	0	0	1	0	1	0	0	FirstSemStudent
BV273	1	0	1	1	1	0	1	1	0	0	0	0	0	1	0	1	FirstSemStudent
BV274	0	0	1	1	1	0	1	0	0	0	1	0	0	0	0	0	FirstSemStudent
BV275	0	1	1	0	1	0	1	1	0	0	0	0	0	1	0	0	FirstSemStudent
BV276	1	1	1	1	1	0	1	0	0	0	0	0	0	0	1	0	FirstSemStudent
BV277	0	1	1	1	1	1	0	0	0	0	1	1	0	1	0	0	FirstSemStudent
BV278	1	0	0	0	1	0	1	0	0	1	0	0	1	1	0	0	FirstSemStudent
BV279	0	0	0	1	1	1	1	0	0	1	0	0	0	1	1	0	FirstSemStudent
BV280	0	1	1	0	1	0	0	0	0	0	0	0	0	1	0	0	FirstSemStudent
BV281	0	1	1	1	1	1	1	0	1	0	0	0	0	0	1	1	FirstSemStudent
BV282	0	1	1	1	1	0	1	1	0	0	1	0	0	0	1	1	FirstSemStudent
BV283	0	0	0	1	1	0	1	0	0	0	0	0	1	1	1	1	FirstSemStudent
BV284	0	1	0	0	1	1	1	1	0	0	1	1	1	0	0	0	FirstSemStudent
BV285	1	0	1	1	0	0	1	0	0	0	1	1	0	0	0	0	FirstSemStudent
BV286	1	0	1	0	1	1	0	1	1	0	0	1	1	1	0	0	FirstSemStudent
BV287	0	1	1	1	1	1	1	0	0	0	1	0	1	0	0	0	FirstSemStudent
BV288	1	1	1	1	1	1	1	1	1	0	0	0	0	1	1	0	FirstSemStudent
BV289	1	0	1	1	0	1	0	0	0	0	0	1	1	1	0	0	FirstSemStudent
BV290	1	0	1	1	1	1	1	0	1	0	1	0	0	1	1	0	FirstSemStudent
BV291	1	1	1	1	1	1	0	0	1	0	1	0	0	1	1	1	FirstSemStudent
BV292	1	0	1	1	1	0	0	0	1	0	0	0	0	1	0	0	FirstSemStudent
BV293	1	1	1	1	0	1	1	0	1	1	1	0	0	0	1	0	FirstSemStudent
BV294	0	1	0	1	1	0	0	0	0	0	0	0	0	0	0	0	FirstSemStudent
BV295	1	1	1	1	1	1	1	1	1	1	0	0	0	0	0	0	FirstSemStudent
BV296	1	0	1	0	1	1	0	1	0	1	0	1	0	1	0	1	FirstSemStudent
BV297	1	0	1	1	1	1	1	1	0	1	0	0	1	0	0	0	FirstSemStudent
BV298	0	0	1	1	1	1	1	0	0	0	0	0	0	1	1	0	FirstSemStudent
BV299	1	1	1	1	1	1	0	1	0	0	0	0	1	1	0	0	FirstSemStudent
BV300	1	0	1	0	1	1	1	1	0	1	0	0	1	1	0	0	FirstSemStudent
BV301	0	0	1	1	1	1	0	0	1	1	1	1	0	1	0	1	FirstSemStudent
BV302	1	1	0	1	1	1	1	1	0	0	0	1	0	0	1	0	FirstSemStudent
BV303	0	0	0	1	0	1	1	1	0	0	0	1	0	1	0	0	FirstSemStudent
BV304	1	1	1	1	1	1	1	0	0	0	1	0	0	1	1	0	FirstSemStudent
BV305	1	0	1	1	1	0	1	0	1	1	0	0	0	1	0	0	FirstSemStudent
BV306	1	1	1	0	1	1	1	1	1	1	0	1	0	1	1	0	FirstSemStudent
BV307	0	0	0	1	1	1	0	1	0	1	0	0	0	0	0	0	FirstSemStudent
BV308	0	1	1	0	1	0	1	1	0	1	0	1	0	1	0	0	FirstSemStudent
BV309	1	0	1	1	1	1	1	0	1	0	0	1	0	1	1	0	FirstSemStudent
BV310	1	1	0	0	0	0	1	1	0	0	0	0	0	1	0	0	FirstSemStudent
BV311	1	0	1	0	0	1	0	0	0	1	0	0	0	1	1	1	FirstSemStudent
BV312	0	1	1	1	1	1	0	0	0	0	0	0	0	1	1	1	FirstSemStudent
BV313	1	1	1	1	1	1	1	1	0	1	1	1	1	0	0	0	FirstSemStudent
BV314	1	1	1	1	1	1	1	0	0	0	1	0	0	0	1	1	FirstSemStudent
BV315	1	0	1	0	1	0	1	1	0	1	0	0	0	1	0	0	FirstSemStudent
BV316	0	1	1	1	0	1	1	1	1	0	1	1	1	1	0	1	FirstSemStudent
BV317	1	1	1	1	1	1	1	1	0	0	0	0	0	1	1	0	FirstSemStudent
BV318	1	0	1	0	1	1	1	1	0	1	0	0	0	0	0	0	FirstSemStudent
BV319	0	0	0	1	1	1	0	1	0	0	0	0	1	0	0	0	FirstSemStudent
BV320	1	1	0	1	1	1	1	1	1	1	1	0	0	1	0	1	FirstSemStudent
BV321	0	1	1	1	1	0	0	0	1	1	1	0	0	1	0	0	FirstSemStudent
BV322	1	0	0	1	1	0	1	1	0	1	1	0	0	0	1	0	FirstSemStudent
BV323	1	0	1	1	1	1	0	0	1	0	1	1	0	1	0	0	FirstSemStudent
BV324	0	1	0	1	0	1	0	0	0	0	0	1	0	1	1	1	FirstSemStudent
BV325	0	0	0	1	1	1	1	0	0	1	1	0	0	0	0	1	FirstSemStudent
BV326	0	1	1	0	1	1	1	0	0	1	1	1	0	0	1	0	FirstSemStudent
BV327	0	0	0	0	1	1	1	0	0	0	0	0	0	0	0	0	FirstSemStudent
BV328	1	0	1	1	0	1	1	1	0	0	0	0	0	0	1	1	FirstSemStudent
BV329	0	0	0	0	1	0	0	1	0	1	0	0	0	0	1	0	FirstSemStudent
BV330	1	1	1	1	1	1	1	0	0	0	1	0	0	0	1	1	FirstSemStudent
BV331	1	1	1	1	0	1	1	0	1	1	0	1	1	0	1	0	FirstSemStudent
BV332	0	1	1	1	1	1	1	0	0	1	0	1	0	0	1	0	FirstSemStudent
BV333	1	1	1	1	1	1	1	0	1	1	1	0	0	0	0	0	FirstSemStudent
BV334	0	0	1	1	1	1	1	1	0	1	0	0	0	0	1	0	FirstSemStudent
BV335	1	0	1	1	1	1	1	1	0	0	1	0	0	0	1	0	FirstSemStudent
BV336	0	1	1	0	1	1	1	0	0	0	1	1	0	1	1	0	FirstSemStudent
BV337	0	1	0	0	1	0	1	0	0	1	0	0	0	1	1	0	FirstSemStudent
BV338	0	0	1	1	1	1	1	0	1	0	0	0	0	1	1	1	FirstSemStudent
BV339	1	1	1	0	1	1	1	1	0	0	1	0	0	0	0	0	FirstSemStudent
BV340	0	0	1	1	1	0	1	0	0	0	1	0	0	1	0	1	FirstSemStudent
BV341	0	0	1	1	0	1	1	0	0	0	1	0	0	0	0	0	FirstSemStudent
BV342	0	0	1	1	0	1	1	0	0	0	0	1	0	1	0	0	FirstSemStudent
BV343	0	1	0	0	0	1	0	0	0	0	0	0	0	1	0	0	FirstSemStudent
BV344	1	1	1	1	1	1	1	1	0	1	0	1	0	0	0	0	FirstSemStudent
BV345	0	1	0	0	0	1	0	0	0	1	0	0	0	0	1	0	FirstSemStudent
BV346	0	0	0	0	1	1	1	0	1	1	0	0	0	0	0	0	FirstSemStudent
BV347	1	0	1	1	1	1	1	0	1	0	1	1	1	1	1	0	FirstSemStudent
BV348	1	1	1	1	1	1	1	1	1	1	1	0	0	0	1	0	FirstSemStudent
BV349	0	0	1	1	1	1	0	1	0	1	0	1	0	0	1	0	FirstSemStudent
BV350	0	1	1	1	1	0	1	1	0	0	0	1	0	1	0	1	FirstSemStudent
BV351	1	1	1	1	1	0	1	0	0	0	1	0	0	1	1	0	FirstSemStudent
BV352	0	0	1	0	0	1	1	0	0	0	0	0	0	0	1	0	FirstSemStudent
BV353	0	0	1	0	1	1	1	0	0	0	1	0	1	0	1	0	FirstSemStudent
BV354	0	1	1	1	1	0	1	1	0	0	0	1	0	1	0	0	FirstSemStudent
BV355	0	0	0	1	1	1	1	0	1	1	0	0	0	1	0	0	FirstSemStudent
BV356	0	1	0	1	1	1	0	0	0	1	0	0	0	0	1	0	FirstSemStudent
BV357	0	0	0	0	0	1	1	1	0	0	0	0	0	1	0	0	FirstSemStudent
BV358	0	1	1	1	0	0	1	0	0	0	1	0	1	0	0	0	FirstSemStudent
BV359	1	0	1	1	1	1	1	1	0	1	1	0	0	1	1	0	FirstSemStudent
BV360	1	1	1	0	0	1	1	1	1	0	1	0	0	1	0	0	FirstSemStudent
BV361	0	1	1	1	1	1	1	0	0	0	0	0	0	0	1	0	FirstSemStudent
BV362	0	0	1	1	1	1	1	1	0	0	1	0	0	1	1	0	FirstSemStudent
BV363	1	0	1	1	1	1	1	1	0	1	1	1	1	1	1	0	FirstSemStudent
BV364	1	1	1	1	1	1	1	0	0	0	0	0	1	0	0	0	FirstSemStudent
BV365	0	0	1	1	1	1	1	0	0	1	1	0	0	1	0	0	FirstSemStudent
BV366	0	0	1	0	0	1	0	0	1	0	1	0	0	1	0	0	FirstSemStudent
BV367	1	1	1	1	1	1	1	0	0	1	1	1	0	0	0	1	FirstSemStudent
BV368	0	0	1	1	1	0	1	0	1	1	0	0	0	1	0	1	FirstSemStudent
BV369	0	0	1	0	1	0	1	0	0	1	0	0	0	1	1	0	FirstSemStudent
BV370	0	1	1	1	1	1	1	1	0	0	0	1	0	1	1	1	FirstSemStudent
BV371	1	0	0	1	1	0	0	1	1	1	0	1	0	1	1	0	FirstSemStudent
BV372	0	1	1	0	1	0	0	0	0	1	0	0	0	0	0	1	FirstSemStudent
BV373	0	0	1	1	1	1	1	0	1	0	1	0	0	0	0	0	FirstSemStudent
BV374	0	1	1	1	1	1	0	1	0	0	1	0	0	1	1	1	FirstSemStudent
BV375	0	1	0	1	1	1	1	0	0	0	1	0	0	0	0	1	FirstSemStudent
BV376	0	0	1	1	1	1	1	1	0	0	0	0	1	0	0	0	FirstSemStudent
BV377	0	1	1	1	1	1	0	1	0	0	0	0	0	1	1	0	FirstSemStudent
BV378	1	1	1	1	1	1	1	1	0	0	1	1	0	1	1	0	FirstSemStudent
BV379	1	0	0	1	1	1	1	0	0	1	0	0	1	1	1	0	FirstSemStudent
BV380	1	0	1	0	1	1	0	1	0	0	0	1	1	1	1	0	FirstSemStudent
BV381	1	1	1	1	1	1	1	1	0	1	1	1	0	1	1	0	FirstSemStudent
BV382	1	1	1	1	1	1	1	1	0	0	0	1	0	1	0	1	FirstSemStudent
BV383	1	0	1	0	0	1	1	0	0	0	0	0	1	0	1	0	FirstSemStudent
BV384	1	1	1	0	1	0	1	0	1	0	0	1	0	1	1	0	FirstSemStudent
BV385	0	1	1	0	1	1	1	0	0	0	0	0	0	1	0	0	SecondSemStudent
BV386	1	1	1	1	1	1	1	0	0	1	0	1	0	1	0	1	SecondSemStudent
BV387	0	0	0	1	1	0	1	0	1	0	0	1	0	0	0	1	SecondSemStudent
BV388	1	1	1	1	1	1	1	0	0	0	0	1	0	0	0	1	SecondSemStudent
BV389	1	1	1	1	1	1	1	0	1	1	0	1	1	1	1	0	SecondSemStudent
BV390	1	1	1	1	1	1	1	1	1	1	0	1	1	1	0	0	SecondSemStudent
BV391	1	0	1	1	1	1	1	1	1	1	0	1	0	1	1	1	SecondSemStudent
BV392	0	1	0	1	1	1	0	0	0	1	1	0	1	1	0	0	SecondSemStudent
BV393	1	1	1	1	1	1	1	1	0	1	1	1	1	1	1	0	SecondSemStudent
BV394	1	1	1	1	1	1	1	1	1	0	1	1	1	1	1	0	SecondSemStudent
BV395	1	1	1	1	1	1	1	1	0	0	1	1	0	1	1	1	SecondSemStudent
BV396	1	0	1	1	0	1	1	1	0	0	1	1	1	0	1	0	SecondSemStudent
BV397	0	0	0	1	0	1	0	0	1	0	0	0	0	0	0	0	SecondSemStudent
BV398	1	1	1	1	0	1	1	1	0	0	1	1	1	1	1	1	SecondSemStudent
BV399	0	1	1	1	0	0	1	1	0	1	0	0	1	0	0	0	SecondSemStudent
BV400	0	0	0	1	1	0	1	0	0	1	0	0	1	1	0	0	SecondSemStudent
BV401	1	0	1	1	1	1	1	0	1	0	1	1	0	1	1	1	SecondSemStudent
BV402	1	1	1	1	1	1	1	1	1	0	1	1	1	1	1	1	SecondSemStudent
BV403	0	0	1	0	0	1	0	1	1	1	0	0	0	0	0	0	SecondSemStudent
BV404	1	1	1	1	1	1	1	1	0	0	1	1	1	1	0	0	SecondSemStudent
BV405	1	1	1	1	1	1	1	1	0	1	1	0	1	1	1	1	SecondSemStudent
BV406	1	1	1	1	1	1	1	1	0	0	1	1	1	1	0	1	SecondSemStudent
BV407	1	1	1	1	1	1	1	1	1	1	1	0	1	1	0	0	SecondSemStudent
BV408	1	0	1	1	1	1	1	1	0	1	1	0	0	1	1	1	SecondSemStudent
BV409	1	0	1	1	1	1	0	1	1	1	1	0	1	1	0	1	SecondSemStudent
BV410	0	1	1	0	1	1	1	0	0	1	0	0	0	1	0	0	SecondSemStudent
BV411	1	1	1	1	1	1	1	1	1	1	1	1	1	1	1	0	SecondSemStudent
BV412	0	1	0	1	1	1	1	1	1	1	1	1	1	1	0	1	SecondSemStudent
BV413	0	1	0	1	1	1	1	1	0	1	1	0	0	1	0	0	SecondSemStudent
BV414	0	1	0	1	1	0	0	0	0	0	0	0	1	1	0	0	SecondSemStudent
BV415	1	0	1	1	0	1	0	0	0	1	1	1	1	1	1	0	SecondSemStudent
BV416	1	0	0	0	0	0	1	0	0	0	0	0	0	0	0	0	SecondSemStudent
BV417	1	1	1	1	0	1	1	1	0	0	0	1	1	0	0	0	SecondSemStudent
BV418	0	1	1	1	1	1	1	0	0	0	0	1	0	1	0	1	SecondSemStudent
BV419	0	1	1	1	1	1	1	1	0	0	0	1	0	0	0	0	SecondSemStudent
BV420	1	1	1	1	0	1	1	1	0	0	1	1	1	1	1	0	SecondSemStudent
BV421	1	1	1	1	0	1	1	1	0	1	0	1	1	1	1	1	SecondSemStudent
BV422	1	1	1	1	1	1	1	1	1	1	1	1	0	1	0	0	SecondSemStudent
BV423	1	1	1	1	0	1	1	1	0	0	1	1	1	1	0	0	SecondSemStudent
BV424	0	1	0	1	1	1	1	1	0	1	0	0	0	0	0	0	SecondSemStudent
BV425	0	0	0	1	1	1	1	1	0	1	1	0	0	1	0	1	SecondSemStudent
BV426	0	0	0	1	0	1	1	1	0	0	0	0	1	1	1	0	SecondSemStudent
BV427	0	1	1	0	1	1	1	1	0	0	0	0	0	1	0	0	SecondSemStudent
BV428	1	1	1	0	1	1	1	1	0	0	0	0	0	0	1	0	SecondSemStudent
BV429	1	0	1	1	1	1	1	0	1	1	0	1	0	1	0	0	SecondSemStudent
BV430	0	1	1	1	0	1	1	0	0	0	1	0	1	1	0	0	SecondSemStudent
BV431	0	0	1	1	0	0	1	0	0	1	0	1	0	1	0	0	SecondSemStudent
BV432	1	1	1	1	1	1	1	1	1	1	1	0	1	1	1	1	SecondSemStudent
BV433	0	0	0	1	1	1	1	1	0	1	0	0	0	1	0	1	SecondSemStudent
BV434	1	1	1	1	1	1	1	0	1	1	1	0	1	1	0	0	SecondSemStudent
BV435	0	1	0	1	1	1	0	1	0	1	1	0	0	0	1	1	SecondSemStudent
BV436	0	1	0	0	0	0	1	0	1	0	0	0	0	0	0	0	SecondSemStudent
BV437	0	1	1	1	1	1	1	1	1	0	1	1	1	1	0	0	SecondSemStudent
BV438	1	0	1	1	0	1	1	1	0	0	0	1	1	1	1	0	SecondSemStudent
BV439	1	0	1	1	1	1	1	0	0	0	0	1	1	1	1	0	SecondSemStudent
BV440	0	1	0	1	0	1	0	1	1	1	1	1	0	0	0	1	SecondSemStudent
BV441	0	1	1	1	1	1	0	0	0	0	0	1	1	0	0	0	SecondSemStudent
BV442	1	1	1	1	1	1	1	1	0	0	1	0	1	0	0	0	SecondSemStudent
BV443	0	0	0	1	1	0	1	0	1	0	1	0	1	0	0	1	SecondSemStudent
BV444	1	0	1	1	0	1	1	1	0	1	0	0	1	1	1	1	SecondSemStudent
BV445	1	1	1	1	1	1	1	1	0	0	1	0	1	1	0	1	SecondSemStudent
BV446	1	0	0	1	1	1	1	1	0	1	0	1	0	0	1	1	SecondSemStudent
BV447	1	1	1	1	1	1	1	1	1	1	1	0	0	0	0	0	SecondSemStudent
BV448	0	0	1	1	1	1	1	0	0	0	1	0	1	1	0	0	SecondSemStudent
BV449	0	0	0	1	0	0	0	0	0	1	0	0	1	0	0	0	SecondSemStudent
BV450	0	0	1	1	1	1	1	1	0	1	0	1	1	1	1	1	SecondSemStudent
BV451	1	1	1	0	1	1	1	1	1	0	0	0	0	0	0	0	SecondSemStudent
BV452	0	0	1	1	0	1	1	0	0	1	0	0	0	0	1	1	SecondSemStudent
BV453	0	1	0	1	1	1	1	1	0	0	0	0	1	0	0	1	SecondSemStudent
BV454	0	0	1	0	1	1	0	0	0	0	1	0	1	0	1	0	SecondSemStudent
BV455	0	0	0	1	1	1	1	1	1	1	1	1	0	1	1	1	SecondSemStudent
BV456	0	1	1	1	1	1	1	1	0	0	0	1	0	1	1	1	SecondSemStudent
BV457	0	0	1	1	1	1	1	0	0	0	1	0	0	0	0	1	SecondSemStudent
BV458	1	1	1	1	1	1	1	1	0	0	1	1	0	0	0	1	SecondSemStudent
BV459	1	1	1	1	1	1	1	1	0	1	1	1	1	1	0	0	SecondSemStudent
BV460	1	0	0	0	1	0	0	0	1	0	1	0	0	0	0	0	SecondSemStudent
BV461	1	1	1	1	1	1	1	1	1	1	1	1	1	1	1	1	SecondSemStudent
BV462	1	0	0	1	1	1	1	1	1	0	1	1	1	0	1	0	SecondSemStudent
BV463	0	1	1	1	1	1	1	1	0	0	1	1	0	1	1	1	SecondSemStudent
BV464	1	1	1	1	1	1	1	1	0	0	0	1	0	0	1	1	SecondSemStudent
BV465	0	0	0	0	1	0	0	0	0	1	0	1	0	1	1	0	SecondSemStudent
BV466	0	0	1	1	1	1	1	0	1	0	0	0	0	1	0	0	SecondSemStudent
BV467	1	1	1	0	1	1	1	1	0	1	0	0	1	1	1	0	SecondSemStudent
BV468	0	1	0	0	1	0	0	0	1	1	0	0	1	1	0	0	SecondSemStudent
BV469	0	0	1	1	1	1	1	1	0	1	1	1	1	1	1	1	SecondSemStudent
BV470	1	1	1	1	1	1	0	1	1	1	1	0	1	1	1	1	SecondSemStudent
BV471	1	1	0	0	0	0	1	0	0	1	0	0	1	1	1	0	SecondSemStudent
BV472	1	1	1	1	1	1	1	0	1	0	1	1	1	0	1	1	SecondSemStudent
BV473	1	1	1	1	1	1	1	1	0	1	1	1	1	1	1	0	SecondSemStudent
BV474	0	1	1	0	1	1	0	1	0	1	0	1	0	1	1	0	SecondSemStudent
BV475	1	0	1	1	1	1	1	1	0	1	1	1	1	1	0	1	SecondSemStudent
BV476	1	1	1	1	1	1	1	1	1	1	1	0	1	0	1	1	SecondSemStudent
BV477	0	0	1	1	1	1	1	0	0	0	0	0	0	0	1	0	SecondSemStudent
BV478	1	0	1	1	1	1	1	0	0	1	1	1	1	0	0	1	SecondSemStudent
BV479	0	1	1	0	1	1	1	1	0	0	1	0	0	1	0	0	SecondSemStudent
BV480	0	0	0	1	1	0	0	0	0	0	0	0	1	0	1	0	SecondSemStudent
BV481	1	0	0	1	1	1	1	1	0	0	0	1	0	1	0	1	SecondSemStudent
BV482	1	1	1	1	0	1	0	0	0	1	0	0	1	0	0	0	SecondSemStudent
BV483	1	1	0	0	1	1	0	0	0	0	1	1	1	1	0	0	SecondSemStudent
BV484	1	1	1	1	1	1	1	0	0	0	1	1	1	1	0	0	SecondSemStudent
BV485	0	1	1	1	1	1	1	0	0	1	1	1	0	1	1	1	SecondSemStudent
BV486	1	1	1	1	1	1	1	1	1	1	0	1	1	0	1	1	SecondSemStudent
BV487	1	1	1	1	1	1	0	0	0	1	1	1	1	1	1	1	SecondSemStudent
BV488	0	0	1	1	1	0	1	1	0	0	1	0	0	0	0	0	SecondSemStudent
BV489	0	1	1	0	1	0	0	1	1	1	0	0	0	0	0	0	SecondSemStudent
BV490	0	1	0	1	1	1	1	0	0	1	0	0	0	0	0	0	SecondSemStudent
BV491	0	1	0	1	0	0	1	0	0	0	1	1	1	0	1	1	SecondSemStudent
BV492	0	1	1	1	1	1	1	0	0	0	0	0	1	1	0	0	SecondSemStudent
BV493	1	1	1	1	1	1	1	0	0	0	0	1	0	1	0	0	SecondSemStudent
BV494	1	1	1	1	1	1	1	1	0	0	0	1	0	1	0	0	SecondSemStudent
BV495	1	1	1	1	1	1	1	1	1	1	0	0	0	0	0	1	SecondSemStudent
BV496	0	0	0	1	1	1	1	0	0	1	0	0	0	0	0	0	SecondSemStudent
BV497	0	0	0	0	1	1	1	0	0	0	0	1	0	1	1	0	SecondSemStudent
BV498	0	0	0	0	1	0	1	1	0	0	0	0	1	1	1	0	SecondSemStudent
BV499	1	1	1	1	1	1	1	1	0	0	0	1	1	1	1	1	SecondSemStudent
BV500	0	1	1	0	0	1	0	0	0	1	0	1	1	1	1	1	SecondSemStudent
BV501	0	0	1	1	0	0	0	1	0	0	0	0	1	0	0	0	SecondSemStudent
BV502	1	1	1	1	1	1	0	1	0	0	0	1	0	1	0	0	SecondSemStudent
BV503	1	1	0	1	1	1	1	1	0	0	0	0	1	0	0	0	SecondSemStudent
BV504	1	1	1	1	1	1	1	1	1	0	1	1	1	1	1	0	SecondSemStudent
BV505	0	1	1	0	1	1	1	1	0	0	1	0	0	1	0	0	SecondSemStudent
BV506	0	0	1	1	0	0	1	1	0	0	0	0	1	0	0	0	SecondSemStudent
BV507	1	1	1	1	0	1	1	0	1	0	1	1	1	1	1	1	SecondSemStudent
BV508	0	1	1	1	0	1	1	1	1	1	0	1	0	1	0	1	SecondSemStudent
BV509	0	1	1	1	1	1	1	0	0	0	0	1	1	1	1	0	SecondSemStudent
BV510	1	1	1	0	1	1	1	1	0	0	1	1	1	1	1	1	SecondSemStudent
BV511	1	1	1	1	1	1	1	1	1	1	0	1	0	1	1	1	SecondSemStudent
BV512	1	1	1	1	1	1	1	1	1	1	0	1	1	1	1	1	SecondSemStudent
BV513	1	1	1	1	1	1	1	1	0	0	0	1	1	1	0	1	SecondSemStudent
BV514	1	0	1	0	1	1	0	1	1	1	0	0	1	0	0	1	SecondSemStudent
BV515	0	1	0	1	1	0	1	0	1	0	1	1	1	0	1	0	SecondSemStudent
BV516	0	0	0	1	1	1	1	1	1	1	1	0	0	0	1	1	SecondSemStudent
BV517	0	1	1	1	0	1	1	1	0	1	0	1	1	0	0	0	SecondSemStudent
BV518	0	0	0	1	1	1	1	1	0	0	0	0	0	0	0	0	SecondSemStudent
BV519	1	1	1	1	1	1	1	1	1	1	1	0	1	1	1	0	SecondSemStudent
BV520	1	0	1	1	0	0	0	1	0	0	0	0	0	0	0	0	SecondSemStudent
BV521	1	0	1	0	1	1	1	1	0	1	0	1	0	1	1	1	SecondSemStudent
BV522	1	1	1	1	1	0	0	0	1	1	1	0	0	1	0	1	SecondSemStudent
BV523	0	1	0	0	1	0	1	0	0	0	0	0	1	0	0	0	SecondSemStudent
BV524	1	0	0	1	1	1	0	1	0	0	0	0	1	1	0	1	SecondSemStudent
BV525	1	1	1	0	1	1	1	0	0	1	0	1	1	1	1	0	SecondSemStudent
BV526	0	0	1	0	1	1	0	1	1	1	0	0	1	1	1	0	SecondSemStudent
BV527	1	1	1	1	0	1	1	1	1	1	1	1	1	1	0	1	SecondSemStudent
BV528	0	0	0	1	1	1	1	0	1	0	0	0	1	1	0	1	SecondSemStudent
BV529	0	0	1	0	1	1	1	1	0	0	1	0	0	1	0	1	SecondSemStudent
BV530	0	1	0	0	1	1	1	0	0	1	0	1	1	0	0	1	SecondSemStudent
BV531	1	1	1	1	0	1	1	1	0	0	1	0	1	1	0	0	SecondSemStudent
BV532	1	1	1	1	1	1	1	1	0	1	1	1	1	0	1	0	SecondSemStudent
BV533	0	0	1	0	1	1	1	0	0	0	0	0	0	0	0	0	SecondSemStudent
BV534	1	0	1	1	1	1	1	1	1	1	1	0	0	1	1	1	SecondSemStudent
BV535	0	0	1	1	1	1	1	1	0	1	1	0	1	1	1	0	SecondSemStudent
BV536	1	1	1	1	1	1	1	1	1	1	1	1	1	1	1	0	SecondSemStudent
BV537	0	0	1	1	1	1	0	1	1	1	0	1	0	1	1	0	SecondSemStudent
BV538	1	1	1	1	1	1	1	1	1	1	0	0	1	1	0	1	SecondSemStudent
BV539	0	0	0	0	1	1	1	0	0	0	0	0	0	0	0	0	SecondSemStudent
BV540	1	0	0	1	0	1	0	0	0	1	1	0	0	0	1	0	SecondSemStudent
BV541	0	1	1	1	1	1	1	1	0	0	0	0	1	1	0	0	SecondSemStudent
BV542	1	1	1	1	1	1	1	1	1	0	1	1	1	1	0	1	SecondSemStudent
BV543	1	0	1	1	1	0	0	0	0	1	0	0	0	0	1	0	SecondSemStudent
BV544	0	0	1	1	1	1	1	1	0	0	0	1	0	0	1	0	SecondSemStudent
BV545	1	1	1	1	0	1	1	0	0	1	1	1	1	1	1	1	SecondSemStudent
BV546	0	1	1	0	0	1	1	0	0	0	0	1	0	0	1	0	SecondSemStudent
BV547	0	0	1	1	1	1	0	1	0	1	1	0	0	0	0	0	SecondSemStudent
BV548	0	1	1	1	1	0	0	1	0	1	0	0	0	0	0	0	SecondSemStudent
BV549	1	1	1	1	1	1	1	1	0	0	1	1	1	1	1	0	SecondSemStudent
BV550	0	1	1	0	1	1	1	0	0	0	0	1	1	1	1	1	SecondSemStudent
BV551	0	0	0	0	1	0	1	0	0	1	0	0	0	0	1	0	SecondSemStudent
BV552	1	1	1	1	1	1	1	1	0	0	1	1	1	1	0	0	SecondSemStudent
BV553	0	0	0	1	0	0	0	0	0	1	0	1	0	0	1	0	SecondSemStudent
BV554	1	1	1	1	1	1	1	1	0	0	1	0	0	0	0	0	SecondSemStudent
BV555	1	0	1	1	1	1	1	1	1	0	0	1	1	1	0	1	SecondSemStudent
BV556	1	0	1	0	1	1	1	1	0	0	0	0	1	0	0	0	SecondSemStudent
BV557	1	1	1	1	1	1	1	1	0	0	1	1	0	1	1	1	SecondSemStudent
BV558	1	1	1	1	1	1	1	0	1	1	1	1	1	1	1	0	SecondSemStudent
BV559	1	0	1	0	0	1	1	0	0	1	0	1	1	1	1	1	SecondSemStudent
BV560	0	0	1	1	1	1	1	0	0	1	1	1	1	1	0	0	SecondSemStudent
BV561	1	1	1	1	1	1	1	1	0	0	0	1	1	1	1	1	SecondSemStudent
BV562	1	0	0	1	1	1	1	1	0	0	0	1	1	0	1	0	SecondSemStudent
BV563	0	0	1	1	1	1	1	1	0	0	0	0	0	0	1	1	SecondSemStudent
BV564	1	1	1	1	1	1	1	1	0	1	1	1	0	0	1	0	SecondSemStudent
BV565	0	0	1	1	1	0	1	1	0	1	0	0	0	0	0	0	SecondSemStudent
BV566	0	1	0	1	1	1	0	0	0	0	0	0	1	1	0	0	SecondSemStudent
BV567	1	0	1	1	1	0	1	1	0	1	0	0	1	0	1	1	SecondSemStudent
BV568	1	1	1	1	1	1	0	1	0	0	1	1	1	1	1	1	SecondSemStudent
BV569	1	1	1	1	1	1	0	0	0	1	0	1	1	1	1	1	SecondSemStudent
BV570	0	0	1	1	0	1	1	1	0	0	0	1	1	0	0	0	SecondSemStudent
BV571	0	1	1	1	1	1	1	1	0	0	0	0	0	1	1	1	SecondSemStudent
BV572	1	1	1	1	1	1	1	0	0	1	0	0	1	1	1	0	SecondSemStudent
BV573	1	1	1	1	1	1	1	1	1	0	1	1	0	1	0	1	SecondSemStudent
BV574	1	1	1	1	1	1	0	1	0	1	1	1	0	1	1	0	SecondSemStudent
BV575	1	1	1	0	1	1	1	1	0	0	1	1	1	1	1	1	SecondSemStudent
BV576	1	0	1	1	1	1	1	0	1	0	0	0	1	1	0	1	SecondSemStudent
BV577	0	1	0	0	1	0	0	1	1	0	1	1	0	0	1	0	SecondSemStudent
BV578	1	0	1	1	1	1	1	1	0	0	1	1	0	1	0	1	SecondSemStudent
BV579	1	0	1	1	1	1	1	1	1	1	1	1	1	1	0	0	SecondSemStudent
BV580	1	0	1	0	1	1	1	1	1	1	1	1	1	1	1	1	SecondSemStudent
BV581	0	1	0	0	1	0	0	0	0	0	0	0	0	0	0	0	SecondSemStudent
BV582	1	1	1	1	1	1	1	1	0	0	0	0	1	1	0	0	SecondSemStudent
BV583	1	1	1	1	1	1	1	1	0	0	1	0	1	1	1	0	SecondSemStudent
BV584	1	1	1	0	0	1	1	1	0	0	0	0	1	1	0	0	SecondSemStudent
BV585	0	1	0	0	1	1	0	0	0	0	0	0	1	1	0	0	SecondSemStudent
BV586	1	1	1	1	1	1	0	0	0	0	0	0	1	1	0	1	SecondSemStudent
BV587	0	0	0	1	1	1	0	0	0	0	1	0	0	0	0	0	SecondSemStudent
BV588	1	1	1	1	1	1	1	1	1	1	1	1	1	1	1	1	SecondSemStudent
BV589	1	1	1	0	1	0	1	0	0	0	1	1	1	1	1	0	SecondSemStudent
BV590	0	0	0	1	0	1	0	0	1	1	0	0	1	1	0	0	SecondSemStudent
BV591	0	1	0	1	0	1	1	1	1	0	1	1	1	0	0	0	SecondSemStudent
BV592	1	1	1	1	1	1	1	1	0	0	1	1	1	0	0	0	SecondSemStudent
BV593	1	1	0	0	0	0	0	0	0	0	0	0	0	0	0	0	SecondSemStudent
BV594	1	0	1	1	0	1	1	0	0	1	0	1	0	1	1	1	SecondSemStudent
BV595	1	1	1	1	0	1	1	1	1	0	0	1	0	1	1	1	SecondSemStudent
BV596	1	1	1	1	1	1	1	1	1	1	1	1	1	1	0	1	SecondSemStudent
BV597	0	0	0	1	1	0	1	0	0	0	0	0	0	0	0	0	SecondSemStudent
BV598	0	0	0	1	1	1	1	1	0	1	0	0	0	1	1	0	SecondSemStudent
BV599	0	0	1	1	1	1	1	1	0	0	0	0	0	0	0	0	SecondSemStudent
BV600	1	1	0	1	1	1	0	1	0	0	0	1	1	1	0	0	SecondSemStudent
BV601	0	1	1	0	1	1	1	1	1	0	0	0	0	1	0	1	SecondSemStudent
BV602	0	1	1	1	1	1	1	0	0	1	0	1	0	0	1	1	SecondSemStudent
BV603	0	1	1	0	1	1	1	0	1	1	0	1	0	1	1	0	SecondSemStudent
BV604	0	0	1	1	0	0	0	0	0	1	0	0	0	1	0	0	SecondSemStudent
BV605	1	0	0	0	0	0	0	1	0	0	0	0	1	0	0	0	SecondSemStudent
BV606	0	1	1	1	1	1	1	1	0	0	0	1	1	1	1	1	SecondSemStudent
BV607	0	0	0	1	0	0	1	1	1	0	0	0	0	0	1	1	SecondSemStudent
BV608	0	1	1	1	1	1	1	0	1	0	1	1	0	0	1	0	SecondSemStudent
BV609	0	1	1	1	0	1	1	1	1	0	1	1	1	1	1	0	SecondSemStudent
BV610	1	1	1	1	1	1	1	1	0	1	1	1	1	1	0	1	SecondSemStudent
BV611	1	1	1	1	1	1	1	1	0	0	1	0	1	1	0	0	SecondSemStudent
BV612	0	1	1	1	1	1	1	1	0	0	1	1	1	1	0	0	SecondSemStudent
BV613	0	1	1	1	1	1	1	1	0	1	0	1	1	1	1	1	SecondSemStudent
BV614	1	1	1	1	1	1	1	1	0	1	0	0	0	0	1	0	SecondSemStudent
BV615	1	1	0	0	1	0	1	1	0	0	0	1	0	0	1	0	SecondSemStudent
BV616	0	0	0	1	1	1	0	1	0	0	0	0	1	0	1	0	SecondSemStudent
BV617	1	1	1	0	1	1	1	1	1	1	1	0	1	1	1	1	SecondSemStudent
BV618	0	0	1	1	0	1	1	1	0	1	0	0	0	0	0	1	SecondSemStudent
BV619	0	0	0	1	1	1	1	1	0	0	0	1	1	1	0	0	SecondSemStudent
BV620	1	1	1	1	1	1	1	1	1	1	1	1	0	1	0	0	SecondSemStudent
BV621	0	0	0	1	1	0	1	0	0	1	0	0	0	0	0	1	SecondSemStudent
BV622	1	0	1	1	1	1	1	1	0	0	1	0	0	1	1	1	SecondSemStudent
BV623	0	0	1	1	0	1	1	1	1	1	0	0	1	1	1	1	SecondSemStudent
BV624	1	1	1	1	0	1	1	1	1	1	1	1	1	1	1	1	SecondSemStudent
BV625	0	1	1	1	1	1	0	0	0	0	0	1	1	0	0	0	SecondSemStudent
BV626	1	0	1	1	1	1	1	1	1	1	1	1	1	1	1	1	SecondSemStudent
BV627	1	1	1	1	1	1	1	1	0	0	1	1	1	1	0	1	SecondSemStudent
BV628	0	0	0	1	1	1	1	0	0	1	0	1	1	1	1	0	SecondSemStudent
BV629	1	0	1	1	1	1	1	0	0	0	0	0	0	0	1	1	SecondSemStudent
BV630	1	1	1	1	1	1	1	0	1	1	0	0	1	1	1	0	SecondSemStudent
BV631	1	0	0	0	0	0	1	0	0	0	0	0	0	0	0	1	SecondSemStudent
BV632	0	1	1	1	1	1	1	0	0	0	1	0	1	1	0	1	SecondSemStudent
BV633	0	0	0	1	1	0	0	0	1	0	0	0	0	0	0	0	SecondSemStudent
BV634	1	1	1	1	0	1	1	1	0	0	0	0	1	1	0	0	SecondSemStudent
BV635	0	1	1	1	1	1	1	0	0	0	0	1	1	0	0	0	SecondSemStudent
BV636	1	0	1	0	0	1	1	0	1	0	0	1	0	0	1	1	SecondSemStudent
BV637	0	0	1	1	0	0	1	0	1	0	0	0	1	1	0	0	SecondSemStudent
BV638	1	1	1	0	1	1	1	1	0	0	1	0	1	0	0	0	SecondSemStudent
BV639	0	1	1	1	1	0	0	1	0	1	0	1	1	1	0	0	SecondSemStudent
BV640	0	1	1	1	1	1	0	1	0	0	0	1	1	0	0	1	SecondSemStudent
BV641	1	1	1	1	1	1	1	1	1	1	1	1	1	1	1	0	SecondSemStudent
BV642	0	0	0	0	1	1	1	0	0	1	0	0	1	1	0	0	SecondSemStudent
BV643	0	1	1	1	1	1	1	0	0	1	0	0	0	0	1	0	SecondSemStudent
BV644	1	1	1	0	1	1	1	1	0	0	1	1	1	1	1	1	SecondSemStudent
BV645	0	0	1	1	1	1	0	1	0	0	1	1	1	1	1	1	SecondSemStudent
BV646	1	1	1	1	1	1	1	1	0	1	0	0	1	1	1	0	SecondSemStudent
BV647	0	1	1	1	1	1	1	1	0	0	0	0	1	0	0	0	SecondSemStudent
BV648	0	0	1	1	0	0	0	1	0	1	0	0	1	1	1	1	SecondSemStudent
BV649	0	1	0	1	1	1	1	1	0	0	0	0	1	1	0	0	SecondSemStudent
BV650	0	1	0	1	0	0	1	1	0	0	1	1	0	1	1	1	SecondSemStudent
BV651	0	0	1	1	0	1	0	1	0	0	0	1	1	1	1	0	SecondSemStudent
BV652	0	1	1	1	1	1	1	1	0	0	1	0	0	1	1	0	SecondSemStudent
BV653	0	0	0	1	1	0	1	0	0	0	0	0	0	1	0	0	SecondSemStudent
BV654	0	1	0	1	1	1	1	1	1	1	0	1	1	1	0	1	SecondSemStudent
BV655	1	1	0	0	0	1	1	0	0	1	0	1	1	0	1	1	SecondSemStudent
BV656	1	1	0	1	1	0	0	1	1	0	0	0	0	0	1	0	SecondSemStudent
BV657	0	1	1	1	0	1	1	1	0	1	1	0	1	0	1	1	SecondSemStudent
BV658	1	1	1	1	1	1	1	0	1	0	1	1	1	1	0	0	SecondSemStudent
BV659	0	1	1	1	1	1	1	1	1	0	0	0	1	1	1	0	SecondSemStudent
BV660	1	1	1	1	1	1	1	0	0	0	0	1	0	1	1	1	SecondSemStudent
BV661	0	1	1	0	1	0	1	1	0	1	0	1	1	1	1	0	SecondSemStudent
BV662	0	1	1	1	0	1	1	1	0	0	0	1	0	0	1	1	SecondSemStudent
BV663	0	1	0	1	1	0	1	0	1	0	0	0	0	0	0	0	SecondSemStudent
BV664	0	1	1	1	1	1	1	1	0	0	0	1	0	0	1	0	SecondSemStudent
BV665	0	1	1	1	0	1	1	1	0	0	0	0	1	1	0	1	SecondSemStudent
BV666	1	1	1	1	1	1	1	1	1	1	1	0	1	1	0	1	SecondSemStudent
BV667	0	1	1	1	0	1	1	1	0	0	0	0	0	1	0	0	SecondSemStudent
BV668	1	1	1	1	0	1	1	0	0	1	0	1	1	1	0	0	SecondSemStudent
BV669	0	1	1	1	1	1	1	1	0	0	0	1	1	1	1	0	SecondSemStudent
BV670	1	1	1	0	1	1	1	1	0	0	1	0	0	0	0	0	SecondSemStudent
BV671	0	0	0	1	1	0	1	0	0	0	0	0	0	0	1	0	SecondSemStudent
BV672	0	0	1	1	1	0	1	1	1	0	0	0	0	1	0	0	SecondSemStudent
BV673	1	1	1	1	0	1	1	1	1	0	1	0	0	1	0	1	SecondSemStudent
BV674	1	0	0	1	1	1	1	1	0	1	0	0	1	0	0	0	SecondSemStudent
BV675	0	0	0	1	1	0	0	1	0	1	1	1	0	0	1	0	SecondSemStudent
BV676	0	0	1	1	1	1	0	1	0	0	0	0	0	0	0	0	SecondSemStudent
BV677	1	0	0	0	0	0	0	0	0	0	1	0	0	0	0	1	SecondSemStudent
BV678	1	0	1	1	1	1	1	1	0	0	0	0	0	1	0	1	SecondSemStudent
BV679	0	0	0	1	0	0	1	1	0	0	0	1	1	1	1	0	SecondSemStudent
BV680	1	1	1	1	1	1	1	1	1	1	1	0	1	1	1	1	SecondSemStudent
BV681	1	0	1	1	0	1	1	1	0	1	1	1	1	1	1	0	SecondSemStudent
BV682	0	1	1	1	0	1	1	1	0	0	1	1	1	1	0	1	SecondSemStudent
BV683	0	0	1	1	0	1	1	0	0	0	0	1	1	0	0	0	SecondSemStudent
BV684	1	1	1	0	1	1	1	1	1	1	1	1	1	0	1	0	SecondSemStudent
BV685	0	1	0	1	1	1	1	0	0	0	0	1	0	1	1	1	SecondSemStudent
BV686	1	1	1	1	1	1	1	1	1	1	1	0	1	1	1	0	SecondSemStudent
BV687	0	0	0	1	1	1	0	0	0	0	0	0	1	0	0	1	SecondSemStudent
BV688	1	0	1	0	1	1	1	1	0	0	0	1	1	1	1	1	SecondSemStudent
BV689	1	0	1	0	1	1	1	1	1	1	0	1	1	1	1	1	SecondSemStudent
BV690	0	0	1	0	1	0	1	1	0	0	0	0	1	0	0	0	SecondSemStudent
BV691	1	0	1	1	0	1	1	1	0	1	1	1	0	1	0	0	SecondSemStudent
BV692	0	0	1	1	1	1	1	1	1	0	1	1	0	1	0	1	SecondSemStudent
BV693	1	0	0	0	1	1	1	0	0	1	1	0	0	0	0	0	SecondSemStudent
BV694	1	0	1	0	1	1	1	0	0	1	0	1	0	1	1	1	SecondSemStudent
BV695	1	0	1	1	0	1	1	1	0	0	0	1	1	1	0	0	SecondSemStudent
BV696	1	1	1	1	1	1	1	1	0	1	1	1	1	0	1	0	SecondSemStudent
BV697	0	1	1	1	1	1	1	1	0	1	0	1	1	1	1	1	SecondSemStudent
BV698	0	0	1	1	0	0	1	1	0	0	0	1	1	0	0	0	SecondSemStudent
BV699	1	1	1	1	1	1	1	1	1	1	1	0	1	1	0	0	SecondSemStudent
BV700	0	0	1	1	1	1	1	1	0	0	0	0	1	1	0	0	SecondSemStudent
BV701	0	0	0	1	1	1	0	1	0	0	0	0	1	1	1	0	SecondSemStudent
BV702	0	1	0	1	0	0	0	1	1	1	1	0	1	1	1	1	SecondSemStudent
BV703	1	0	0	1	1	1	1	0	0	0	0	1	0	1	1	1	SecondSemStudent
BV704	1	1	1	1	1	1	1	1	1	1	0	1	0	0	1	1	SecondSemStudent
BV705	0	0	1	1	0	1	1	1	0	1	0	1	0	1	0	0	SecondSemStudent
BV706	1	1	1	0	0	1	1	0	0	0	1	1	0	0	0	0	SecondSemStudent
BV707	0	1	1	0	1	1	1	0	0	1	1	1	0	0	1	1	SecondSemStudent
BV708	0	1	1	1	1	1	1	0	0	1	0	1	1	0	1	0	SecondSemStudent
BV709	0	0	0	1	1	0	1	0	0	0	0	0	1	0	1	0	SecondSemStudent
BV710	0	0	1	0	1	1	1	0	1	0	0	0	0	1	0	0	SecondSemStudent
BV711	0	1	1	1	0	1	0	0	1	0	0	0	0	1	0	0	SecondSemStudent
BV712	0	1	1	1	1	1	1	1	0	0	0	0	1	1	1	1	SecondSemStudent
BV713	0	0	1	1	1	1	1	1	0	1	0	0	0	0	1	1	SecondSemStudent
BV714	0	1	1	1	1	1	1	1	0	0	1	1	1	1	1	1	SecondSemStudent
BV715	0	1	0	1	0	1	1	1	1	1	1	1	1	1	1	0	SecondSemStudent
BV716	1	0	1	1	1	1	1	1	0	1	0	1	0	0	0	0	SecondSemStudent
BV717	1	1	1	1	1	1	1	1	1	1	1	1	1	1	1	1	SecondSemStudent
BV718	1	0	1	1	1	1	1	1	0	0	0	0	1	1	0	1	SecondSemStudent
BV719	0	1	1	1	0	1	1	1	0	0	1	1	1	1	0	0	SecondSemStudent
BV720	1	1	1	1	0	0	1	1	1	0	0	0	0	1	1	0	SecondSemStudent
BV721	0	0	1	0	0	1	1	0	0	0	1	0	0	0	0	1	SecondSemStudent
BV722	1	1	1	1	1	1	1	1	0	0	1	1	1	1	1	0	SecondSemStudent
BV723	0	0	1	1	0	1	1	0	0	1	0	0	1	0	0	0	SecondSemStudent
BV724	1	1	1	1	1	1	1	1	1	1	0	1	1	1	1	1	SecondSemStudent
BV725	0	0	1	1	1	1	1	0	0	1	1	1	1	0	0	0	SecondSemStudent
BV726	1	1	1	1	1	1	1	1	1	1	1	0	1	1	0	1	SecondSemStudent
BV727	0	0	1	1	0	1	1	0	0	0	1	1	1	1	1	1	SecondSemStudent
BV728	1	0	1	0	1	0	1	1	0	0	1	0	1	1	1	1	SecondSemStudent
BV729	0	1	1	1	1	1	1	1	1	1	0	0	1	0	0	1	SecondSemStudent
BV730	1	0	1	1	0	1	0	1	0	0	1	0	0	1	1	1	SecondSemStudent
BV731	0	0	0	1	1	0	0	0	0	0	0	0	1	0	0	1	SecondSemStudent
BV732	1	1	1	1	1	1	1	1	1	1	1	1	1	0	0	0	SecondSemStudent
BV733	0	1	0	1	1	1	1	0	1	0	0	0	1	1	1	1	SecondSemStudent
BV734	1	0	1	1	0	0	1	0	1	1	0	1	1	1	1	0	SecondSemStudent
BV735	1	1	1	0	1	1	1	1	0	0	0	1	0	1	0	1	SecondSemStudent
BV736	0	0	1	1	1	1	1	0	1	1	1	1	0	1	0	1	SecondSemStudent
BV737	1	1	0	0	0	0	0	0	0	0	0	0	1	0	1	0	SecondSemStudent
BV738	1	0	0	1	0	0	0	0	0	1	0	1	1	0	1	0	SecondSemStudent
BV739	0	0	1	1	0	1	1	1	0	0	0	1	0	1	1	1	TA
BV740	1	1	1	1	0	1	1	1	1	1	0	1	0	1	1	1	TA
BV741	0	1	1	1	1	1	1	1	1	1	1	1	1	1	0	1	TA
BV742	1	1	1	1	1	1	1	1	0	0	1	0	1	1	1	1	TA
BV743	0	0	1	1	1	1	1	1	0	0	1	0	1	1	0	1	TA
BV744	0	1	0	1	1	0	0	1	0	1	0	1	1	1	0	1	TA
BV745	1	0	1	1	1	1	1	1	1	0	1	1	1	1	1	1	TA
BV746	1	0	1	1	1	1	1	1	1	1	1	1	1	1	1	1	TA
BV747	1	1	1	1	1	1	1	1	1	1	1	1	1	1	1	1	TA
BV748	1	1	1	1	1	1	1	1	1	0	1	1	0	1	1	1	TA
BV749	0	1	1	1	1	1	1	1	1	1	0	1	1	1	1	1	TA
BV750	1	0	1	1	1	1	1	0	1	1	0	1	1	1	1	0	TA
BV751	0	0	0	1	1	1	1	0	1	1	0	0	0	1	1	0	TA
BV752	0	1	1	1	1	1	1	1	1	0	0	1	0	1	1	1	TA
BV753	1	0	1	1	1	1	0	1	0	0	0	1	0	1	1	1	TA
BV754	1	1	1	1	1	1	1	1	1	0	1	1	0	1	1	1	TA
BV755	1	1	1	0	1	1	1	1	1	1	1	1	1	1	1	1	TA
BV756	1	0	1	0	1	1	1	0	1	1	0	1	1	1	1	0	TA
BV757	1	0	1	1	1	1	1	1	0	0	0	1	0	1	1	0	TA
BV758	1	1	1	0	1	1	1	1	1	1	1	1	1	0	1	1	TA
BV759	0	0	0	0	1	1	1	0	0	1	0	0	0	0	0	1	TA
BV760	1	1	1	1	1	1	1	1	1	1	1	1	1	1	1	1	TA
BV761	1	0	1	0	1	1	0	1	1	0	1	0	1	1	1	1	TA
BV762	0	0	0	1	1	1	1	1	1	1	0	1	0	1	1	1	TA
BV763	1	0	1	1	1	1	1	0	1	1	1	1	0	1	1	1	TA
BV764	1	0	1	1	1	1	1	1	0	1	0	1	1	1	0	1	TA
BV765	1	0	1	1	0	1	1	1	1	1	0	1	1	1	0	1	TA
BV766	1	1	1	1	1	1	1	0	0	1	0	1	1	1	1	1	TA
BV767	1	1	1	1	1	1	1	1	1	1	0	0	0	1	1	1	TA
BV768	0	1	0	1	1	1	0	1	1	0	0	1	0	0	0	1	TA
BV769	1	1	1	1	1	1	1	1	1	1	1	1	1	1	1	0	TA
BV770	1	1	1	1	1	1	1	1	0	1	0	1	1	1	0	1	TA

## Sheet: Variables
Variable	Description	Values
Study_ID	This is an alphanumeric identifier that was randomly assigned to each participant	Unique for each participant
Q1	Scored response for BioVEDA Question 1	0 = Incorrect, 1 = Correct
Q2	Scored response for BioVEDA Question 2	0 = Incorrect, 1 = Correct
Q3	Scored response for BioVEDA Question 3	0 = Incorrect, 1 = Correct
Q4	Scored response for BioVEDA Question 4	0 = Incorrect, 1 = Correct
Q5	Scored response for BioVEDA Question 5	0 = Incorrect, 1 = Correct
Q6	Scored response for BioVEDA Question 6	0 = Incorrect, 1 = Correct
Q7	Scored response for BioVEDA Question 7	0 = Incorrect, 1 = Correct
Q8	Scored response for BioVEDA Question 8	0 = Incorrect, 1 = Correct
Q9	Scored response for BioVEDA Question 9	0 = Incorrect, 1 = Correct
Q10	Scored response for BioVEDA Question 10	0 = Incorrect, 1 = Correct
Q11	Scored response for BioVEDA Question 11	0 = Incorrect, 1 = Correct
Q12	Scored response for BioVEDA Question 12	0 = Incorrect, 1 = Correct
Q13	Scored response for BioVEDA Question 13	0 = Incorrect, 1 = Correct
Q14	Scored response for BioVEDA Question 14	0 = Incorrect, 1 = Correct
Q15	Scored response for BioVEDA Question 15	0 = Incorrect, 1 = Correct
Q16	Scored response for BioVEDA Question 16	0 = Incorrect, 1 = Correct
Role	Indicator for the participant's role	FirstSemStudent = This participant was a student in the first-semester course; SecondSemStudent = This participant was a student in the second-semester course, TA = This participant was a Teaching Assistant
